# Supplementary material for: Assessment of Antimicrobial Use for Companion Animals in South Korea: Developing Defined Daily Doses and Investigating Veterinarians’ Perception of AMR
Source: Animals (Basel). 2025 Jan 17;15(2):260. doi: 10.3390/ani15020260 (PMC11758324; doi:10.3390/ani15020260)
Supplement: Supplementary file 1 [file animals-15-00260-s001.zip]

Archive with 1 entries (1 files):
- animals-3357526-supplementary.pdf
